# Supplementary material for: A Pharmacokinetic and Metabolism Study of the TRPC6 Inhibitor SH045 in Mice by LC-MS/MS
Source: Int J Mol Sci. 2022 Mar 26;23(7):3635. doi: 10.3390/ijms23073635 (PMC8998618; doi:10.3390/ijms23073635)
Supplement: Supplementary file 1 [file ijms-23-03635-s001.zip]

Archive with 1 entries (1 files):
- ijms-1634709-supplementary.pdf
